# Supplementary material for: Machine learning predicts individual cancer patient responses to therapeutic drugs with high accuracy
Source: Sci Rep. 2018 Nov 6;8:16444. doi: 10.1038/s41598-018-34753-5 (PMC6219522; doi:10.1038/s41598-018-34753-5)
Supplement: Supplementary file 2 — Supplementary Dataset [file 41598_2018_34753_MOESM2_ESM.xlsx]

## Sheet: information
supplementary_table_1	probe weights for feature elimination
supplementary_table_2	treatments/responses of all OC patients

## Sheet: Table1
Supplementary Information for "Machine learning predicts individual cancer patient responses to therapeutic drugs with high accuracy"
Cai Huang, Evan A. Clayton, Lilya V. Matyunina, L. DeEtte McDonald, Benedict B. Benigno, Fredrik Vannberg, and John F. McDonald
Supplementary Table S3. Ranking of RNA-seq
expression (feature) weights employed in the recursive
feature elimination (RFE) process for the prediction of
gemcitabine and 5-fluorouracil sensitivities.
Gemcitabine
ENSEMBL_GENE_ID	weight
ENSG00000256948.1	1.10382
ENSG00000253475.1	1.02895
ENSG00000269495.1	0.772655
ENSG00000240344.7	0.772199
ENSG00000138134.10	0.756319
ENSG00000232615.4	0.706489
ENSG00000136960.11	0.625766
ENSG00000215900.4	0.564476
ENSG00000197565.14	0.426674
ENSG00000254543.1	0.336169
ENSG00000181374.6	0.226732
ENSG00000274979.1	0.185274
ENSG00000252886.1	0.168051
ENSG00000131473.15	0.13778
ENSG00000197561.5	0.133372
ENSG00000113739.9	0.130322
ENSG00000228157.4	0.105825
ENSG00000222282.1	0.0838315
ENSG00000224159.1	0.0808265
ENSG00000173389.14	0.0756751
ENSG00000265212.2	0.0734206
ENSG00000183019.6	0.0725578
ENSG00000222489.1	0.0644368
ENSG00000260318.1	0.0635711
ENSG00000253329.1	0.0599704
ENSG00000197576.12	0.0577577
ENSG00000206937.1	0.0577368
ENSG00000225138.6	0.0577351
ENSG00000267293.1	0.0538189
ENSG00000228339.1	0.0518605
ENSG00000230534.5	0.0516212
ENSG00000111863.11	0.0511397
ENSG00000258520.1	0.049756
ENSG00000160223.15	0.0484926
ENSG00000278532.1	0.0479821
ENSG00000187616.4	0.0472276
ENSG00000213160.8	0.0457961
ENSG00000268754.1	0.0441244
ENSG00000202279.1	0.0438978
ENSG00000243961.2	0.0436374
ENSG00000165102.13	0.0432003
ENSG00000101935.8	0.0420553
ENSG00000200591.1	0.0418253
ENSG00000244308.2	0.0407352
ENSG00000229835.2	0.0380752
ENSG00000265972.4	0.0377952
ENSG00000207208.1	0.0372966
ENSG00000241781.2	0.0360696
ENSG00000165682.13	0.0356707
ENSG00000147571.4	0.0342085
ENSG00000180720.7	0.0328181
ENSG00000259471.1	0.0323562
ENSG00000244668.1	0.0315619
ENSG00000254046.1	0.0306463
ENSG00000139351.13	0.0300791
ENSG00000201818.1	0.0300541
ENSG00000106123.10	0.0297312
ENSG00000260776.4	0.0277852
ENSG00000223343.1	0.0265857
ENSG00000131355.13	0.0259791
ENSG00000233514.1	0.0253025
ENSG00000259871.1	0.0252187
ENSG00000256533.1	0.0250787
ENSG00000225744.1	0.0245527
ENSG00000268036.1	0.0231421
ENSG00000243033.2	0.022815
ENSG00000172900.10	0.0220404
ENSG00000239455.1	0.0217069
ENSG00000271142.1	0.0215802
ENSG00000266924.1	0.0213273
ENSG00000170703.14	0.0212387
ENSG00000146109.4	0.0211334
ENSG00000185220.10	0.0211309
ENSG00000188477.11	0.0211196
ENSG00000235635.1	0.0210058
ENSG00000277501.1	0.0208704
ENSG00000233483.2	0.0206365
ENSG00000236848.2	0.0205912
ENSG00000241217.3	0.0205207
ENSG00000120451.9	0.0204956
ENSG00000213344.2	0.0204055
ENSG00000227848.1	0.0202472
ENSG00000265403.1	0.0202114
ENSG00000242272.1	0.0200671
ENSG00000221424.1	0.0199445
ENSG00000252860.1	0.0199373
ENSG00000250492.1	0.0196896
ENSG00000273962.1	0.019689
ENSG00000187980.6	0.019687
ENSG00000281327.1	0.0196471
ENSG00000267593.1	0.0194363
ENSG00000249867.4	0.0192575
ENSG00000249464.4	0.0191658
ENSG00000267764.1	0.0190896
ENSG00000267069.1	0.0190597
ENSG00000279217.1	0.0190491
ENSG00000226549.3	0.0189691
ENSG00000236264.4	0.0189622
ENSG00000221507.1	0.018807
ENSG00000140287.9	0.0187729
ENSG00000241286.2	0.0186339
ENSG00000199179.2	0.0185209
ENSG00000270482.1	0.0185043
ENSG00000224195.1	0.0182401
ENSG00000233191.1	0.0180397
ENSG00000232675.6	0.0180286
ENSG00000231355.1	0.0179927
ENSG00000270424.1	0.0179713
ENSG00000223177.1	0.0178322
ENSG00000260614.1	0.0177225
ENSG00000213711.3	0.0176004
ENSG00000228079.2	0.017537
ENSG00000258439.1	0.0175171
ENSG00000169075.7	0.0174569
ENSG00000231821.1	0.0174514
ENSG00000235659.1	0.0170266
ENSG00000224063.4	0.0170258
ENSG00000252414.1	0.0168072
ENSG00000255350.1	0.0166862
ENSG00000203386.5	0.0165549
ENSG00000174944.7	0.0164002
ENSG00000196209.11	0.0161201
ENSG00000243316.5	0.0160554
ENSG00000085265.9	0.0156093
ENSG00000177197.7	0.0153592
ENSG00000275747.1	0.015348
ENSG00000160191.16	0.0153371
ENSG00000274066.1	0.0151321
ENSG00000107984.8	0.0150911
ENSG00000234350.3	0.0149782
ENSG00000249840.2	0.0148236
ENSG00000258826.4	0.0145446
ENSG00000271862.1	0.0145081
ENSG00000249072.1	0.0145053
ENSG00000196511.12	0.0144277
ENSG00000231505.1	0.0143295
ENSG00000235637.1	0.0142218
ENSG00000274736.3	0.0141986
ENSG00000264275.1	0.0140853
ENSG00000231241.1	0.0140574
ENSG00000201736.1	0.0139495
ENSG00000234061.1	0.0138407
ENSG00000131037.13	0.0138368
ENSG00000197353.3	0.0135886
ENSG00000266710.2	0.0134195
ENSG00000217702.2	0.0132371
ENSG00000261172.1	0.0130857
ENSG00000277895.1	0.0128202
ENSG00000234575.1	0.0127706
ENSG00000188778.4	0.012745
ENSG00000266613.1	0.0125484
ENSG00000091106.17	0.0124446
ENSG00000238211.1	0.0122835
ENSG00000257893.2	0.011755
ENSG00000156127.6	0.0117378
ENSG00000266308.2	0.0117019
ENSG00000238286.1	0.0116931
ENSG00000225674.1	0.0116779
ENSG00000113312.9	0.0116524
ENSG00000256103.2	0.011645
ENSG00000256399.1	0.0115546
ENSG00000054983.15	0.0115169
ENSG00000213594.4	0.0115129
ENSG00000114933.14	0.011503
ENSG00000079215.12	0.0115028
ENSG00000226982.4	0.011494
ENSG00000260314.2	0.0114442
ENSG00000102837.6	0.0114166
ENSG00000116906.10	0.0113981
ENSG00000159723.4	0.0113473
ENSG00000070190.11	0.0113453
ENSG00000128510.9	0.0113163
ENSG00000261635.2	0.0113136
ENSG00000225357.3	0.0112727
ENSG00000253513.1	0.0112459
ENSG00000242970.2	0.0112339
ENSG00000236509.2	0.0112252
ENSG00000278654.1	0.0110845
ENSG00000133105.6	0.0110614
ENSG00000138131.3	0.0110458
ENSG00000172987.11	0.0110108
ENSG00000225916.1	0.0109453
ENSG00000226278.1	0.0109214
ENSG00000228625.1	0.0109166
ENSG00000272405.1	0.0108911
ENSG00000227055.1	0.0108422
ENSG00000249334.1	0.0108387
ENSG00000176853.14	0.0108079
ENSG00000279123.1	0.0107561
ENSG00000172799.5	0.0107061
ENSG00000227684.1	0.010699
ENSG00000233797.1	0.0106344
ENSG00000106868.15	0.01061
ENSG00000152422.14	0.0106001
ENSG00000227252.1	0.0105554
ENSG00000186136.1	0.0105506
ENSG00000270788.1	0.0104974
ENSG00000260928.2	0.0104814
ENSG00000253817.1	0.010399
ENSG00000267312.1	0.010358
ENSG00000225026.1	0.0103363
ENSG00000189332.5	0.0103293
ENSG00000238133.5	0.0102982
ENSG00000102805.12	0.0102975
ENSG00000237254.2	0.0102901
ENSG00000236257.1	0.0102261
ENSG00000235912.1	0.0101568
ENSG00000104918.6	0.0101112
ENSG00000134612.10	0.0100929
ENSG00000165733.7	0.0100898
ENSG00000258907.2	0.0100686
ENSG00000158825.5	0.0100474
ENSG00000279305.1	0.0100323
ENSG00000279250.1	0.00997004
ENSG00000219642.2	0.00996455
ENSG00000269895.1	0.0099045
ENSG00000140199.10	0.00986863
ENSG00000172322.12	0.00983879
ENSG00000115009.10	0.00983328
ENSG00000101144.11	0.00982246
ENSG00000212123.3	0.00976988
ENSG00000235768.1	0.00970134
ENSG00000271318.1	0.00957941
ENSG00000106789.11	0.00952757
ENSG00000257513.6	0.00948795
ENSG00000228792.2	0.00945089
ENSG00000271609.1	0.00943039
ENSG00000183643.4	0.00934158
ENSG00000255434.1	0.0093339
ENSG00000259240.1	0.00932156
ENSG00000007908.14	0.00924388
ENSG00000200087.1	0.00917047
ENSG00000278748.1	0.00916554
ENSG00000258940.2	0.00908636
ENSG00000172232.8	0.00908618
ENSG00000250264.1	0.00906957
ENSG00000254866.2	0.00904945
ENSG00000128908.14	0.0089909
ENSG00000229953.1	0.00891658
ENSG00000095917.12	0.00887142
ENSG00000134007.3	0.0088148
ENSG00000253013.1	0.00874852
ENSG00000187689.8	0.00859983
ENSG00000280379.1	0.0085545
ENSG00000238184.1	0.00851145
ENSG00000274115.1	0.00850073
ENSG00000110900.13	0.00845212
ENSG00000168334.8	0.00840371
ENSG00000104549.10	0.00835848
ENSG00000273521.1	0.00834883
ENSG00000259931.2	0.00814401
ENSG00000275839.1	0.00813167
ENSG00000270074.1	0.0081172
ENSG00000259431.4	0.00806179
ENSG00000273153.1	0.00805137
ENSG00000197085.10	0.00803662
ENSG00000233397.1	0.00802755
ENSG00000203437.3	0.00798352
ENSG00000237512.5	0.00798317
ENSG00000176485.9	0.00792441
ENSG00000224340.1	0.00787763
ENSG00000198915.10	0.00786071
ENSG00000129480.11	0.00785428
ENSG00000160886.12	0.0078367
ENSG00000228541.1	0.00783603
ENSG00000260194.1	0.00781257
ENSG00000184844.6	0.00779529
ENSG00000099337.4	0.00776036
ENSG00000179978.11	0.00774958
ENSG00000228526.2	0.00771958
ENSG00000266019.1	0.0077139
ENSG00000168397.15	0.0076618
ENSG00000213183.3	0.00765238
ENSG00000185324.20	0.0076386
ENSG00000249664.1	0.0076254
ENSG00000186407.6	0.00758932
ENSG00000257666.1	0.00756152
ENSG00000255406.1	0.00756092
ENSG00000251579.1	0.00755988
ENSG00000224668.1	0.00753392
ENSG00000187472.3	0.00751876
ENSG00000228181.1	0.00751192
ENSG00000254023.1	0.00749545
ENSG00000127325.17	0.00749535
ENSG00000266642.2	0.00743083
ENSG00000234683.1	0.00742366
ENSG00000267301.1	0.00741291
ENSG00000214604.3	0.00739746
ENSG00000280181.1	0.00738246
ENSG00000212126.3	0.00730805
ENSG00000221474.1	0.00729773
ENSG00000211640.3	0.00727399
ENSG00000223220.1	0.00726683
ENSG00000250821.1	0.00726106
ENSG00000231317.1	0.00721831
ENSG00000259062.2	0.00721499
ENSG00000227705.1	0.00720337
ENSG00000268623.2	0.00719304
ENSG00000229618.1	0.00718426
ENSG00000259303.5	0.0071687
ENSG00000227253.3	0.00714636
ENSG00000264028.2	0.00714288
ENSG00000213026.4	0.00713043
ENSG00000271699.4	0.00710636
ENSG00000262343.1	0.00705665
ENSG00000184507.14	0.00705508
ENSG00000184371.12	0.00703383
ENSG00000225972.1	0.00698269
ENSG00000251526.1	0.00697656
ENSG00000232373.2	0.00697645
ENSG00000163050.15	0.0069707
ENSG00000230795.2	0.00696921
ENSG00000088280.17	0.00693996
ENSG00000182077.9	0.00691175
ENSG00000228728.1	0.00689613
ENSG00000096060.13	0.00688219
ENSG00000267636.1	0.00687814
ENSG00000249142.1	0.00687023
ENSG00000255146.1	0.00684277
ENSG00000260182.1	0.00683703
ENSG00000237238.2	0.00678394
ENSG00000229569.1	0.00668239
ENSG00000211665.2	0.00663415
ENSG00000259595.1	0.00661863
ENSG00000225400.1	0.00655347
ENSG00000232117.1	0.00654076
ENSG00000173898.10	0.00652781
ENSG00000235830.1	0.00652392
ENSG00000166396.11	0.00651336
ENSG00000224799.1	0.00650462
ENSG00000231475.3	0.00649211
ENSG00000259967.1	0.00646866
ENSG00000227688.2	0.0064624
ENSG00000141503.14	0.00644877
ENSG00000042832.10	0.00644752
ENSG00000222849.1	0.0064332
ENSG00000164778.4	0.00640944
ENSG00000224557.6	0.00640672
ENSG00000268505.1	0.00638586
ENSG00000237470.3	0.006385
ENSG00000101307.14	0.00638401
ENSG00000258412.1	0.00637347
ENSG00000124701.5	0.00635953
ENSG00000211652.2	0.0063474
ENSG00000225365.1	0.00634588
ENSG00000280176.1	0.00632896
ENSG00000275620.1	0.00632641
ENSG00000236253.6	0.00631931
ENSG00000160593.16	0.00630244
ENSG00000223300.1	0.00630045
ENSG00000270765.4	0.00629335
ENSG00000225156.2	0.00627668
ENSG00000144354.12	0.00627609
ENSG00000249252.4	0.0062753
ENSG00000124827.6	0.00627284
ENSG00000227857.2	0.00627207
ENSG00000243440.5	0.00627088
ENSG00000184441.4	0.00626727
ENSG00000207034.1	0.00626704
ENSG00000241251.2	0.00626337
ENSG00000104643.8	0.00626265
ENSG00000249690.1	0.00624693
ENSG00000119326.13	0.00623074
ENSG00000172236.15	0.00623014
ENSG00000235459.5	0.00622283
ENSG00000211972.2	0.0062218
ENSG00000270104.1	0.00622171
ENSG00000267552.5	0.00621749
ENSG00000263179.1	0.00621159
ENSG00000257354.2	0.00617769
ENSG00000199545.1	0.00617183
ENSG00000124469.9	0.00616924
ENSG00000260071.1	0.00616305
ENSG00000211892.3	0.00614702
ENSG00000259478.2	0.00613642
ENSG00000277440.1	0.00613455
ENSG00000280163.1	0.0061323
ENSG00000184530.8	0.00611525
ENSG00000235185.1	0.00611227
ENSG00000251783.1	0.0061108
ENSG00000233338.1	0.00610548
ENSG00000136931.8	0.00610188
ENSG00000226996.4	0.0060844
ENSG00000180221.6	0.00608037
ENSG00000175329.11	0.00604356
ENSG00000212994.5	0.00603954
ENSG00000159247.11	0.00603393
ENSG00000170409.7	0.00602492
ENSG00000135677.9	0.00601491
ENSG00000132965.8	0.00600471
ENSG00000184454.6	0.00600196
ENSG00000233873.1	0.00599937
ENSG00000265321.1	0.00598908
ENSG00000261212.1	0.0059805
ENSG00000179134.13	0.00596268
ENSG00000185053.11	0.00595648
ENSG00000159197.3	0.00595573
ENSG00000251688.1	0.00592486
ENSG00000265531.2	0.00592083
ENSG00000162771.7	0.00590981
ENSG00000187950.7	0.00590696
ENSG00000262732.1	0.00589335
ENSG00000019169.10	0.00588458
ENSG00000165828.12	0.0058596
ENSG00000249212.1	0.00585904
ENSG00000187288.9	0.0058377
ENSG00000240435.2	0.00581372
ENSG00000236502.1	0.00580882
ENSG00000153347.8	0.00579501
ENSG00000236391.3	0.00579052
ENSG00000257048.1	0.00575037
ENSG00000232913.6	0.00572994
ENSG00000218690.1	0.00572294
ENSG00000230362.1	0.00571952
ENSG00000228078.1	0.00571512
ENSG00000265802.2	0.00571212
ENSG00000257043.1	0.00570975
ENSG00000226308.1	0.00569995
ENSG00000197888.2	0.00564157
ENSG00000182931.8	0.00561005
ENSG00000256188.2	0.00553689
ENSG00000135333.12	0.00550323
ENSG00000259418.1	0.00550305
ENSG00000261542.1	0.00549974
ENSG00000235183.3	0.00549584
ENSG00000255727.1	0.00549574
ENSG00000172367.14	0.00549132
ENSG00000233190.1	0.00548768
ENSG00000271231.1	0.00548178
ENSG00000186466.5	0.00547838
ENSG00000280097.1	0.00546632
ENSG00000166887.14	0.00546359
ENSG00000267073.1	0.00546158
ENSG00000251061.2	0.00545942
ENSG00000146950.11	0.00545739
ENSG00000252874.2	0.00544776
ENSG00000235525.1	0.00544627
ENSG00000196581.9	0.00544147
ENSG00000211662.2	0.00543827
ENSG00000232736.1	0.00543017
ENSG00000214745.2	0.00541749
ENSG00000204894.4	0.00541228
ENSG00000226268.3	0.00541046
ENSG00000237139.1	0.005402
ENSG00000224215.1	0.00539911
ENSG00000277587.1	0.00539904
ENSG00000274315.1	0.00539746
ENSG00000278540.3	0.00539371
ENSG00000279047.2	0.00537629
ENSG00000259925.1	0.00537056
ENSG00000252569.1	0.00536837
ENSG00000206881.1	0.00536284
ENSG00000244482.8	0.00536262
ENSG00000231296.1	0.00536045
ENSG00000172345.12	0.00534139
ENSG00000223931.2	0.00533195
ENSG00000266206.1	0.00532792
ENSG00000274124.1	0.00532135
ENSG00000213608.5	0.00530845
ENSG00000214975.4	0.00530608
ENSG00000224207.3	0.00530533
ENSG00000246898.1	0.00530256
ENSG00000078596.9	0.00530104
ENSG00000134489.6	0.00529912
ENSG00000261332.1	0.00529536
ENSG00000259846.1	0.00529335
ENSG00000240292.1	0.00529113
ENSG00000258017.1	0.00528671
ENSG00000268041.1	0.0052837
ENSG00000273113.1	0.00526651
ENSG00000278514.1	0.00526503
ENSG00000253420.1	0.00526362
ENSG00000213358.3	0.00526283
ENSG00000205412.5	0.00525342
ENSG00000198515.12	0.00525131
ENSG00000066382.15	0.00523401
ENSG00000248538.5	0.00522429
ENSG00000228417.1	0.00520483
ENSG00000224458.3	0.00520329
ENSG00000215186.6	0.00519283
ENSG00000281383.1	0.00517526
ENSG00000207186.1	0.00517346
ENSG00000275635.1	0.00517101
ENSG00000275180.1	0.00516629
ENSG00000180739.13	0.00516063
ENSG00000255874.2	0.00515611
ENSG00000169251.11	0.00514795
ENSG00000263678.1	0.0051478
ENSG00000241838.3	0.00514484
ENSG00000213972.3	0.00514253
ENSG00000136560.12	0.00513627
ENSG00000239490.1	0.00512379
ENSG00000120332.14	0.0051217
ENSG00000134242.14	0.00509185
ENSG00000203601.3	0.00507921
ENSG00000186088.14	0.00506937
ENSG00000274211.3	0.00506587
ENSG00000225712.1	0.00504819
ENSG00000199933.1	0.00504335
ENSG00000252096.1	0.00503598
ENSG00000265871.1	0.00502763
ENSG00000204687.4	0.00502707
ENSG00000175920.14	0.00500537
ENSG00000163209.13	0.00500188
ENSG00000255621.1	0.00499797
ENSG00000259259.1	0.00497568
ENSG00000144504.14	0.00497302
ENSG00000256167.1	0.0049622
ENSG00000258466.4	0.0049415
ENSG00000242562.1	0.00493635
ENSG00000244310.1	0.00493355
ENSG00000260487.1	0.00493107
ENSG00000175121.10	0.00492434
ENSG00000086589.10	0.00489853
ENSG00000267881.1	0.00489541
ENSG00000259232.2	0.00489269
ENSG00000227337.1	0.0048897
ENSG00000170477.11	0.00487198
ENSG00000198964.12	0.00487094
ENSG00000077238.12	0.00486994
ENSG00000213880.3	0.00486483
ENSG00000279509.1	0.00485528
ENSG00000143643.11	0.00485069
ENSG00000256913.1	0.00484176
ENSG00000243650.3	0.00481192
ENSG00000130561.15	0.0047995
ENSG00000255125.1	0.00479827
ENSG00000266599.1	0.00479507
ENSG00000233432.2	0.00479507
ENSG00000185920.14	0.00475943
ENSG00000253821.1	0.00473191
ENSG00000227999.1	0.00472649
ENSG00000106066.12	0.00472571
ENSG00000109323.7	0.00469759
ENSG00000253307.1	0.00469233
ENSG00000236388.1	0.00468589
ENSG00000267733.4	0.00468493
ENSG00000236968.1	0.0046808
ENSG00000148737.14	0.00465629
ENSG00000225180.5	0.00463772
ENSG00000197837.3	0.00462808
ENSG00000227534.1	0.00462701
ENSG00000150625.15	0.00461555
ENSG00000243018.1	0.00461393
ENSG00000222545.1	0.00460439
ENSG00000213569.4	0.00460324
ENSG00000129451.10	0.00460298
ENSG00000169991.9	0.0045987
ENSG00000275385.1	0.00459587
ENSG00000212175.1	0.00459397
ENSG00000214629.3	0.00456591
ENSG00000238142.1	0.00456278
ENSG00000253590.1	0.00455751
ENSG00000102539.5	0.00455729
ENSG00000115263.13	0.00454425
ENSG00000254038.1	0.00454209
ENSG00000244153.1	0.00454024
ENSG00000231887.5	0.00453807
ENSG00000206145.7	0.00453108
ENSG00000213108.3	0.00452135
ENSG00000178412.4	0.0045167
ENSG00000251054.1	0.00451504
ENSG00000260078.3	0.00450569
ENSG00000276261.1	0.00450525
ENSG00000225986.1	0.00450425
ENSG00000279075.1	0.00450163
ENSG00000204971.3	0.00449909
ENSG00000218809.1	0.00448585
ENSG00000248112.1	0.00448293
ENSG00000227660.1	0.00448235
ENSG00000130234.9	0.00448198
ENSG00000262001.1	0.00448103
ENSG00000256915.1	0.00447982
ENSG00000120616.14	0.00447932
ENSG00000116711.9	0.00447699
ENSG00000174837.13	0.00447041
ENSG00000244693.1	0.00446983
ENSG00000259645.1	0.00446519
ENSG00000118271.8	0.00446208
ENSG00000225151.9	0.00444988
ENSG00000180230.6	0.00444288
ENSG00000230148.7	0.00444211
ENSG00000259306.2	0.00442962
ENSG00000266667.1	0.00442247
ENSG00000265413.1	0.00441513
ENSG00000262332.1	0.00441399
ENSG00000157193.13	0.00440947
ENSG00000237691.1	0.0043805
ENSG00000175137.10	0.00437819
ENSG00000211644.2	0.00437494
ENSG00000223648.3	0.00435203
ENSG00000268758.4	0.00435183
ENSG00000255491.1	0.00434296
ENSG00000212127.5	0.00433107
ENSG00000223974.1	0.00433082
ENSG00000196218.10	0.00432331
ENSG00000090376.7	0.00432298
ENSG00000265981.1	0.0043093
ENSG00000224995.1	0.00430163
ENSG00000205609.11	0.00429584
ENSG00000211911.1	0.00428884
ENSG00000129055.11	0.00428535
ENSG00000279096.1	0.00428482
ENSG00000099960.11	0.0042833
ENSG00000175841.8	0.00428022
ENSG00000270947.1	0.00426544
ENSG00000233382.6	0.00426355
ENSG00000265380.1	0.00426136
ENSG00000228482.1	0.00425678
ENSG00000169247.10	0.00425004
ENSG00000169877.8	0.00424613
ENSG00000158089.13	0.00423645
ENSG00000199550.1	0.00422933
ENSG00000244378.1	0.00422728
ENSG00000213846.4	0.00420788
ENSG00000199697.1	0.00420313
ENSG00000201448.1	0.00419378
ENSG00000211968.3	0.00419062
ENSG00000271146.1	0.0041905
ENSG00000266542.1	0.00419017
ENSG00000174292.11	0.00418909
ENSG00000181997.8	0.00418604
ENSG00000256072.1	0.00418396
ENSG00000179994.9	0.00418358
ENSG00000257327.1	0.00418326
ENSG00000226309.1	0.00417645
ENSG00000232177.1	0.00417239
ENSG00000204020.5	0.00416793
ENSG00000281780.1	0.0041678
ENSG00000226521.6	0.00416524
ENSG00000207955.3	0.00416383
ENSG00000140450.8	0.0041613
ENSG00000178458.5	0.00416106
ENSG00000165312.6	0.00415961
ENSG00000232699.3	0.00415413
ENSG00000255329.1	0.00415185
ENSG00000269186.1	0.00415157
ENSG00000236530.2	0.00414856
ENSG00000234371.6	0.00414445
ENSG00000112499.11	0.00414306
ENSG00000232454.2	0.00414189
ENSG00000230834.1	0.00413843
ENSG00000189068.8	0.00413565
ENSG00000179133.10	0.00413289
ENSG00000182687.3	0.00413086
ENSG00000231944.1	0.00412977
ENSG00000167037.17	0.00412586
ENSG00000205339.8	0.0041252
ENSG00000233936.1	0.00412143
ENSG00000273369.1	0.00412057
ENSG00000258012.1	0.00411982
ENSG00000233247.3	0.00411927
ENSG00000259453.1	0.00411716
ENSG00000198618.5	0.0041136
ENSG00000276381.1	0.00410852
ENSG00000090382.5	0.00409898
ENSG00000229870.1	0.00409392
ENSG00000243759.1	0.00409119
ENSG00000022567.8	0.00408456
ENSG00000233755.1	0.00408314
ENSG00000274629.1	0.00407827
ENSG00000249752.1	0.00406613
ENSG00000152457.16	0.00406437
ENSG00000228466.1	0.00406004
ENSG00000072401.13	0.00405571
ENSG00000008294.19	0.00405077
ENSG00000243403.1	0.00404896
ENSG00000166897.13	0.00403841
ENSG00000224463.1	0.00403282
ENSG00000121853.3	0.00402578
ENSG00000171989.5	0.00402458
ENSG00000199846.1	0.00402364
ENSG00000246394.6	0.00402341
ENSG00000168884.13	0.00402334
ENSG00000236739.3	0.00402034
ENSG00000279875.1	0.00402005
ENSG00000255587.6	0.00401954
ENSG00000188761.10	0.00401224
ENSG00000196154.10	0.00401217
ENSG00000211654.2	0.00400552
ENSG00000233746.1	0.00400538
ENSG00000149679.10	0.00400393
ENSG00000134812.6	0.00400107
ENSG00000254607.2	0.00399137
ENSG00000105810.8	0.00399137
ENSG00000262636.1	0.00398887
ENSG00000232163.2	0.00398871
ENSG00000204860.4	0.0039808
ENSG00000125378.14	0.003978
ENSG00000117174.9	0.00396997
ENSG00000212916.4	0.00396947
ENSG00000117148.7	0.00396846
ENSG00000183055.5	0.00396304
ENSG00000115942.7	0.00396273
ENSG00000186832.7	0.00395645
ENSG00000178597.5	0.0039546
ENSG00000199695.1	0.00395356
ENSG00000260048.2	0.00395178
ENSG00000270550.1	0.00395103
ENSG00000204219.8	0.00394587
ENSG00000240919.1	0.00394519
ENSG00000254719.1	0.00394375
ENSG00000199036.1	0.00393964
ENSG00000226015.2	0.00393818
ENSG00000157111.11	0.0039343
ENSG00000100101.14	0.00393283
ENSG00000275258.1	0.00393181
ENSG00000221521.1	0.00393026
ENSG00000167941.2	0.00392973
ENSG00000224505.2	0.00392549
ENSG00000231680.1	0.00391735
ENSG00000234139.2	0.00391148
ENSG00000268906.1	0.00390565
ENSG00000172974.11	0.00390207
ENSG00000018610.12	0.00390159
ENSG00000144579.6	0.00389641
ENSG00000166492.9	0.00389203
ENSG00000162723.8	0.00388447
ENSG00000159339.12	0.00386182
ENSG00000249645.1	0.0038595
ENSG00000135917.12	0.00385427
ENSG00000230076.1	0.00385007
ENSG00000233221.5	0.00384549
ENSG00000259953.1	0.00384523
ENSG00000105997.21	0.00384343
ENSG00000231802.1	0.00384317
ENSG00000229808.1	0.00384313
ENSG00000166220.11	0.00384305
ENSG00000165434.7	0.00383787
ENSG00000184571.12	0.00383757
ENSG00000255847.4	0.003837
ENSG00000162813.16	0.0038283
ENSG00000278203.1	0.00382144
ENSG00000232931.4	0.00381133
ENSG00000267119.1	0.00380882
ENSG00000197322.3	0.00378242
ENSG00000237617.1	0.00376945
ENSG00000152208.10	0.00375665
ENSG00000140279.11	0.00375579
ENSG00000150783.8	0.00375494
ENSG00000213648.9	0.00375433
ENSG00000236583.1	0.00375395
ENSG00000178965.12	0.00375384
ENSG00000274691.1	0.00375382
ENSG00000268532.1	0.00375242
ENSG00000205809.8	0.00374612
ENSG00000272727.1	0.00374595
ENSG00000254675.1	0.00374437
ENSG00000248749.1	0.0037423
ENSG00000106236.3	0.00373904
ENSG00000239524.2	0.00373845
ENSG00000232482.2	0.00373571
ENSG00000075429.7	0.00373114
ENSG00000105996.6	0.00373047
ENSG00000249609.1	0.00372921
ENSG00000083782.6	0.00372575
ENSG00000221299.1	0.00372445
ENSG00000184752.11	0.0037171
ENSG00000164520.10	0.00370545
ENSG00000260249.2	0.00370506
ENSG00000257582.4	0.00370221
ENSG00000261298.1	0.00370052
ENSG00000277775.1	0.00369989
ENSG00000249958.1	0.00369906
ENSG00000226133.4	0.0036959
ENSG00000278214.1	0.00369146
ENSG00000221230.1	0.00368636
ENSG00000253598.1	0.00368571
ENSG00000240991.3	0.00368147
ENSG00000124731.11	0.0036795
ENSG00000188153.11	0.00367727
ENSG00000197951.7	0.00367518
ENSG00000261600.1	0.00367391
ENSG00000002079.11	0.00366919
ENSG00000251593.1	0.00366784
ENSG00000238180.1	0.0036667
ENSG00000254286.4	0.00366134
ENSG00000206560.9	0.00365621
ENSG00000268764.1	0.00365385
ENSG00000080511.3	0.00365231
ENSG00000036672.14	0.00364615
ENSG00000175348.9	0.00363434
ENSG00000204913.5	0.00363106
ENSG00000196860.6	0.003629
ENSG00000256028.2	0.00362785
ENSG00000250033.4	0.00362534
ENSG00000256940.1	0.00362127
ENSG00000211655.3	0.00362035
ENSG00000235290.1	0.0036197
ENSG00000114790.11	0.00361721
ENSG00000170909.12	0.00361189
ENSG00000272068.1	0.00360954
ENSG00000238575.1	0.00359623
ENSG00000236790.4	0.00359477
ENSG00000200356.1	0.0035889
ENSG00000251655.5	0.00358391
ENSG00000247131.4	0.00358024
ENSG00000276712.1	0.00357906
ENSG00000223492.1	0.00357732
ENSG00000214782.6	0.0035711
ENSG00000280420.1	0.00356355
ENSG00000270937.1	0.00356243
ENSG00000227248.1	0.00356092
ENSG00000249275.1	0.00355745
ENSG00000124875.8	0.00355597
ENSG00000086548.8	0.00355576
ENSG00000249007.1	0.00354916
ENSG00000267478.1	0.00354866
ENSG00000235579.1	0.00353416
ENSG00000244245.1	0.00353149
ENSG00000218823.1	0.00352524
ENSG00000167757.12	0.00351898
ENSG00000277654.3	0.00350984
ENSG00000182175.12	0.00350855
ENSG00000137171.13	0.00350126
ENSG00000254631.4	0.00350085
ENSG00000254481.1	0.00350007
ENSG00000271150.1	0.00350005
ENSG00000255143.1	0.00349232
ENSG00000049247.12	0.00347899
ENSG00000114631.10	0.0034735
ENSG00000268744.1	0.00347203
ENSG00000271736.1	0.00346519
ENSG00000235207.1	0.00346346
ENSG00000112541.12	0.00345985
ENSG00000234999.1	0.00344166
ENSG00000258538.4	0.00343718
ENSG00000281892.1	0.00343706
ENSG00000218819.4	0.00343564
ENSG00000244116.3	0.00343284
ENSG00000266020.1	0.00342903
ENSG00000263361.1	0.00342171
ENSG00000072042.11	0.00341438
ENSG00000272463.1	0.00341428
ENSG00000120262.9	0.00341387
ENSG00000167281.17	0.00341321
ENSG00000249978.1	0.00340998
ENSG00000165487.12	0.00340168
ENSG00000090530.8	0.00340068
ENSG00000273129.1	0.00339429
ENSG00000148459.14	0.00339078
ENSG00000261857.5	0.00338864
ENSG00000276255.2	0.00338832
ENSG00000196796.5	0.00338734
ENSG00000227646.6	0.00338681
ENSG00000258583.4	0.00338451
ENSG00000214653.4	0.00338038
ENSG00000260392.4	0.00337696
ENSG00000212205.1	0.00337688
ENSG00000148288.10	0.00337687
ENSG00000259371.2	0.00337585
ENSG00000257773.1	0.00337448
ENSG00000178773.13	0.0033726
ENSG00000102970.9	0.00336766
ENSG00000233968.5	0.00336726
ENSG00000127472.9	0.00336693
ENSG00000222448.1	0.00336452
ENSG00000230698.1	0.00336428
ENSG00000272366.1	0.00336348
ENSG00000200783.1	0.00336286
ENSG00000274358.1	0.00335771
ENSG00000250266.1	0.0033546
ENSG00000233399.2	0.00335438
ENSG00000249717.1	0.00335412
ENSG00000243225.2	0.00335308
ENSG00000281741.1	0.00335073
ENSG00000221216.1	0.00334869
ENSG00000229427.1	0.00334413
ENSG00000256262.1	0.00334099
ENSG00000164822.4	0.0033398
ENSG00000235097.1	0.00333888
ENSG00000271620.1	0.00333875
ENSG00000274536.3	0.00333809
ENSG00000200070.1	0.00333784
ENSG00000231870.4	0.00333763
ENSG00000043143.19	0.00333287
ENSG00000242861.1	0.00333012
ENSG00000261520.4	0.00332204
ENSG00000232429.3	0.003315
ENSG00000110713.14	0.00331496
ENSG00000226958.1	0.00331477
ENSG00000105388.13	0.00331202
ENSG00000213438.2	0.00331137
ENSG00000249921.2	0.0033098
ENSG00000185915.5	0.0033061
ENSG00000258323.1	0.00330604
ENSG00000227527.2	0.00330604
ENSG00000260350.1	0.00330097
ENSG00000251003.6	0.00330079
ENSG00000233985.1	0.00329948
ENSG00000219257.2	0.00329889
ENSG00000226445.1	0.0032966
ENSG00000241002.1	0.00329178
ENSG00000203496.7	0.00328927
ENSG00000174885.11	0.003289
ENSG00000225178.4	0.00328084
ENSG00000173674.9	0.00327779
ENSG00000156711.15	0.00327646
ENSG00000107438.7	0.00327414
ENSG00000169253.3	0.0032689
ENSG00000219547.1	0.00326394
ENSG00000227946.1	0.00325073
ENSG00000211979.2	0.00324918
ENSG00000173933.18	0.00324134
ENSG00000213557.4	0.00322928
ENSG00000227227.1	0.0032289
ENSG00000262870.1	0.0032254
ENSG00000155275.17	0.00322402
ENSG00000224725.3	0.00322051
ENSG00000138794.8	0.00322047
ENSG00000281883.1	0.00321629
ENSG00000231150.4	0.00321021
ENSG00000279340.1	0.00320858
ENSG00000237353.5	0.00320772
ENSG00000253868.3	0.00320724
ENSG00000128203.6	0.00320694
ENSG00000062524.14	0.00319908
ENSG00000213700.3	0.00319905
ENSG00000245311.2	0.00319835
ENSG00000279617.1	0.00319628
ENSG00000213069.3	0.00319005
ENSG00000235904.1	0.00317174
ENSG00000171496.3	0.0031713
ENSG00000258896.1	0.00317069
ENSG00000159224.4	0.00316856
ENSG00000236862.1	0.00316839
ENSG00000174106.2	0.00315844
ENSG00000268583.1	0.00315742
ENSG00000265118.4	0.00314502
ENSG00000096395.9	0.00313505
ENSG00000207507.1	0.0031307
ENSG00000188771.4	0.00312411
ENSG00000277721.1	0.00312162
ENSG00000166866.11	0.0031186
ENSG00000225984.1	0.00311672
ENSG00000215811.5	0.00311607
ENSG00000229324.1	0.00311586
ENSG00000173801.15	0.00311427
ENSG00000274624.1	0.00311199
ENSG00000078124.10	0.00310756
ENSG00000183318.10	0.00310749
ENSG00000266306.1	0.00310692
ENSG00000236869.1	0.00310433
ENSG00000227942.1	0.00310314
ENSG00000124334.15	0.00310198
ENSG00000255545.6	0.00309634
ENSG00000238835.1	0.00309619
ENSG00000164334.14	0.00309286
ENSG00000233153.4	0.00308508
ENSG00000073464.10	0.00308436
ENSG00000150712.9	0.00307817
ENSG00000235246.1	0.00307804
ENSG00000227887.1	0.00307624
ENSG00000270048.1	0.00307547
ENSG00000280279.1	0.00307483
ENSG00000226431.1	0.00307131
ENSG00000146733.12	0.00307048
ENSG00000231609.4	0.00307003
ENSG00000229994.1	0.00306992
ENSG00000227233.1	0.00306714
ENSG00000213234.4	0.00306509
ENSG00000261796.1	0.00306272
ENSG00000234262.1	0.00306018
ENSG00000073711.9	0.00305981
ENSG00000224672.4	0.00305884
ENSG00000166869.2	0.0030583
ENSG00000266786.1	0.00305796
ENSG00000131142.12	0.00305273
ENSG00000238406.1	0.00304691
ENSG00000112357.11	0.00304686
ENSG00000273720.1	0.00304666
ENSG00000223387.5	0.00304289
ENSG00000112379.8	0.00304166
ENSG00000259701.1	0.00303607
ENSG00000111261.12	0.00303349
ENSG00000158710.13	0.00303161
ENSG00000161133.15	0.00302946
ENSG00000073067.12	0.00302284
ENSG00000261834.2	0.00302051
ENSG00000255400.1	0.00302045
ENSG00000280904.1	0.00301695
ENSG00000186047.9	0.00301166
ENSG00000224361.1	0.00301148
ENSG00000242951.1	0.00300967
ENSG00000235332.2	0.00300915
ENSG00000229442.2	0.00300314
ENSG00000279789.1	0.00299986
ENSG00000279901.1	0.00299763
ENSG00000229018.5	0.00299686
ENSG00000277526.3	0.00299225
ENSG00000239553.3	0.0029916
ENSG00000174992.7	0.0029867
ENSG00000278309.1	0.0029827
ENSG00000162139.8	0.00298196
ENSG00000226658.1	0.00297885
ENSG00000262147.1	0.00297829
ENSG00000242488.2	0.00297631
ENSG00000231530.1	0.00297442
ENSG00000261079.1	0.00297387
ENSG00000105708.8	0.00297174
ENSG00000260953.1	0.00296722
ENSG00000266891.1	0.00296533
ENSG00000214460.3	0.0029643
ENSG00000252060.1	0.00296372
ENSG00000229800.1	0.00296057
ENSG00000261336.1	0.00295985
ENSG00000188191.13	0.00295691
ENSG00000244041.6	0.00295664
ENSG00000216306.3	0.00295626
ENSG00000229165.1	0.00295577
ENSG00000229703.4	0.00295439
ENSG00000151023.15	0.00295425
ENSG00000226032.1	0.00295416
ENSG00000178980.13	0.00295199
ENSG00000177951.16	0.00295149
ENSG00000280327.1	0.00295097
ENSG00000232716.2	0.00294617
ENSG00000237852.1	0.00294143
ENSG00000232192.1	0.00293909
ENSG00000266315.1	0.00293577
ENSG00000169469.8	0.00293081
ENSG00000186895.2	0.00292938
ENSG00000103226.16	0.00292173
ENSG00000242653.3	0.00292067
ENSG00000243746.1	0.00291712
ENSG00000274666.1	0.00291566
ENSG00000242182.3	0.00291349
ENSG00000242048.3	0.00290851
ENSG00000186008.7	0.00290803
ENSG00000244479.5	0.0029079
ENSG00000258684.2	0.00290778
ENSG00000116106.10	0.00290716
ENSG00000256355.1	0.00290687
ENSG00000252747.1	0.00290516
ENSG00000215182.8	0.00290503
ENSG00000280527.1	0.00290382
ENSG00000217653.1	0.0029034
ENSG00000250734.2	0.00290318
ENSG00000215869.3	0.00290283
ENSG00000227312.2	0.00290208
ENSG00000241656.1	0.00290151
ENSG00000269920.1	0.00289978
ENSG00000109255.10	0.002899
ENSG00000224611.1	0.00289805
ENSG00000271984.1	0.00289413
ENSG00000213133.4	0.00289123
ENSG00000030419.15	0.00288981
ENSG00000186074.17	0.00288774
ENSG00000111424.9	0.00288547
ENSG00000224764.1	0.00288407
ENSG00000151502.9	0.00288374
ENSG00000227617.7	0.00288157
ENSG00000232226.2	0.00288021
ENSG00000225767.1	0.00287987
ENSG00000228674.4	0.00287737
ENSG00000280095.1	0.0028708
ENSG00000250796.1	0.00287026
ENSG00000124493.12	0.00286968
ENSG00000229666.1	0.00286957
ENSG00000225272.2	0.00286883
ENSG00000256660.4	0.00286793
ENSG00000263017.1	0.00286738
ENSG00000254709.5	0.00286552
ENSG00000232063.1	0.00286429
ENSG00000237406.1	0.00286296
ENSG00000255410.1	0.00286244
ENSG00000271732.1	0.00286199
ENSG00000227517.5	0.00286147
ENSG00000010438.15	0.00285722
ENSG00000257512.1	0.00285489
ENSG00000233999.3	0.00285305
ENSG00000244342.4	0.00285153
ENSG00000225005.1	0.00285137
ENSG00000267927.1	0.00285102
ENSG00000249279.4	0.00285002
ENSG00000215131.9	0.0028498
ENSG00000266370.1	0.00284865
ENSG00000253496.2	0.00284723
ENSG00000231386.1	0.00284495
ENSG00000224585.1	0.00284426
ENSG00000251529.1	0.0028424
ENSG00000143924.17	0.00284026
ENSG00000204542.2	0.00283961
ENSG00000178081.11	0.00283209
ENSG00000224164.1	0.00283174
ENSG00000267577.1	0.00283147
ENSG00000239736.2	0.00283033
ENSG00000261314.1	0.00282817
ENSG00000124835.2	0.0028277
ENSG00000249635.1	0.00282611
ENSG00000211779.3	0.00282549
ENSG00000279707.1	0.00282474
ENSG00000126233.1	0.00281897
ENSG00000243675.1	0.00281755
ENSG00000228408.4	0.00281397
ENSG00000218586.3	0.00281168
ENSG00000243914.1	0.00280989
ENSG00000232633.4	0.00280965
ENSG00000230164.1	0.0028096
ENSG00000223969.4	0.0028054
ENSG00000144362.10	0.00280466
ENSG00000269944.1	0.00280387
ENSG00000279087.1	0.00280107
ENSG00000121207.10	0.00280058
ENSG00000163736.3	0.00279897
ENSG00000202237.1	0.0027933
ENSG00000223646.1	0.00279259
ENSG00000256443.1	0.00279005
ENSG00000279038.1	0.00278873
ENSG00000280136.1	0.00278848
ENSG00000058729.9	0.0027875
ENSG00000260335.1	0.00278257
ENSG00000228384.4	0.00278163
ENSG00000170298.14	0.0027813
ENSG00000225639.1	0.00277972
ENSG00000111729.11	0.00277832
ENSG00000253239.1	0.00277655
ENSG00000275722.3	0.00276992
ENSG00000207087.1	0.00276741
ENSG00000260792.1	0.00276615
ENSG00000276839.1	0.00275721
ENSG00000112852.6	0.00275501
ENSG00000211934.3	0.00275481
ENSG00000242887.1	0.00275174
ENSG00000201699.1	0.00274751
ENSG00000134256.11	0.00274672
ENSG00000228000.1	0.00274615
ENSG00000267138.1	0.00274376
ENSG00000272389.1	0.00273891
ENSG00000258569.1	0.0027386
ENSG00000133321.9	0.0027375
ENSG00000234259.3	0.00273126
ENSG00000255382.1	0.00272326
ENSG00000275572.1	0.00272206
ENSG00000254592.1	0.00272204
ENSG00000132514.12	0.00271307
ENSG00000272841.1	0.00271222
ENSG00000239265.4	0.00269928
ENSG00000277681.1	0.00269815
ENSG00000166452.10	0.00269515
ENSG00000030304.11	0.00269216
ENSG00000238517.1	0.00268253
ENSG00000276846.1	0.00267537
ENSG00000273963.1	0.00266866
ENSG00000271963.1	0.0026677
ENSG00000104695.11	0.00266096
ENSG00000119508.16	0.00266063
ENSG00000138722.8	0.00265965
ENSG00000207276.1	0.00265519
ENSG00000189252.4	0.00265335
ENSG00000265488.1	0.00265286
ENSG00000207295.1	0.00265241
ENSG00000149300.8	0.00265092
ENSG00000243256.1	0.00265067
ENSG00000145331.12	0.00265037
ENSG00000237892.1	0.00264949
ENSG00000214046.7	0.00264902
ENSG00000225071.1	0.00264895
ENSG00000253431.1	0.00264844
ENSG00000273816.1	0.00264453
ENSG00000119048.6	0.00263887
ENSG00000256984.1	0.0026382
ENSG00000170145.4	0.00263673
ENSG00000223529.1	0.00262954
ENSG00000263526.1	0.00262918
ENSG00000181652.17	0.00262906
ENSG00000133246.10	0.00262903
ENSG00000161896.9	0.00262877
ENSG00000262141.1	0.00262844
ENSG00000213729.3	0.00262753
ENSG00000124216.3	0.00262496
ENSG00000267735.1	0.00262106
ENSG00000205300.3	0.0026191
ENSG00000145022.4	0.00261881
ENSG00000271032.1	0.00261766
ENSG00000237233.2	0.00261678
ENSG00000242600.5	0.00261569
ENSG00000095752.5	0.00261394
ENSG00000276742.1	0.00261122
ENSG00000138622.3	0.00260883
ENSG00000252218.1	0.00260756
ENSG00000234844.1	0.00260715
ENSG00000232463.1	0.00260605
ENSG00000273903.1	0.0026022
ENSG00000146666.5	0.00260116
ENSG00000259251.2	0.00260076
ENSG00000278995.1	0.00259823
ENSG00000243389.1	0.00259595
ENSG00000164687.9	0.00259178
ENSG00000168273.6	0.00259112
ENSG00000101350.7	0.00258502
ENSG00000242611.1	0.00258158
ENSG00000099204.17	0.00257917
ENSG00000183775.9	0.00257726
ENSG00000196611.4	0.00257617
ENSG00000001626.13	0.00257553
ENSG00000148677.6	0.00257431
ENSG00000273353.1	0.00257349
ENSG00000279175.1	0.00257259
ENSG00000104848.1	0.00257136
ENSG00000226258.5	0.00256857
ENSG00000131263.11	0.00256499
ENSG00000262803.1	0.00256212
ENSG00000236811.1	0.00256088
ENSG00000220702.1	0.00255947
ENSG00000252585.1	0.00255768
ENSG00000090971.4	0.00255515
ENSG00000202347.1	0.00255432
ENSG00000101846.6	0.00255137
ENSG00000241007.1	0.00254965
ENSG00000231760.4	0.00254793
ENSG00000180316.10	0.00254728
ENSG00000243648.1	0.00254196
ENSG00000228187.1	0.00254132
ENSG00000004809.12	0.00254106
ENSG00000254542.1	0.00254026
ENSG00000199568.1	0.00253885
ENSG00000168610.13	0.00253875
ENSG00000075399.11	0.00253767
ENSG00000172062.15	0.00253697
ENSG00000234107.1	0.0025368
ENSG00000280362.1	0.00253626
ENSG00000260943.1	0.00253587
ENSG00000241244.1	0.00253556
ENSG00000235734.4	0.00253433
ENSG00000258831.1	0.00252878
ENSG00000260944.1	0.00252522
ENSG00000275476.1	0.00252491
ENSG00000236295.1	0.00252436
ENSG00000277579.1	0.00252388
ENSG00000213560.4	0.00252353
ENSG00000270087.4	0.0025235
ENSG00000100564.7	0.00251951
ENSG00000223450.1	0.00251938
ENSG00000254565.1	0.00251734
ENSG00000226334.1	0.00251709
ENSG00000222108.1	0.00251566
ENSG00000255108.1	0.00251481
ENSG00000254791.1	0.00251241
ENSG00000270052.1	0.00251048
ENSG00000133318.12	0.00251013
ENSG00000132911.4	0.00250914
ENSG00000197253.12	0.00250737
ENSG00000274976.1	0.00250731
ENSG00000279444.1	0.00250725
ENSG00000259503.1	0.00250584
ENSG00000260880.2	0.0025056
ENSG00000137491.13	0.00250429
ENSG00000263893.2	0.00250257
ENSG00000224976.2	0.00250199
ENSG00000260369.2	0.00250073
ENSG00000280265.1	0.00249997
ENSG00000258485.2	0.00249861
ENSG00000152595.15	0.00249763
ENSG00000280242.1	0.00249763
ENSG00000165841.8	0.00249741
ENSG00000213851.3	0.0024973
ENSG00000250551.1	0.00249624
ENSG00000264268.1	0.00249612
ENSG00000264314.1	0.00249584
ENSG00000184110.13	0.00249543
ENSG00000143793.11	0.0024952
ENSG00000135821.15	0.00249497
ENSG00000121905.8	0.00249471
ENSG00000269667.1	0.00249465
ENSG00000106006.6	0.00249459
ENSG00000263574.1	0.00249451
ENSG00000249159.5	0.00249433
ENSG00000105641.3	0.00249209
ENSG00000224568.1	0.0024913
ENSG00000253908.1	0.00249101
ENSG00000213068.3	0.00248833
ENSG00000275956.1	0.00248802
ENSG00000197471.10	0.00248565
ENSG00000239975.2	0.00248196
ENSG00000258872.2	0.00247875
ENSG00000226633.2	0.00247572
ENSG00000239804.1	0.00247511
ENSG00000280788.1	0.00247476
ENSG00000122859.4	0.00247173
ENSG00000214559.3	0.002471
ENSG00000163513.16	0.00247082
ENSG00000227066.1	0.00247054
ENSG00000235750.8	0.00246969
ENSG00000276984.1	0.00246659
ENSG00000205231.1	0.00246504
ENSG00000156958.13	0.00246405
ENSG00000269482.1	0.00246206
ENSG00000091409.13	0.00246188
ENSG00000254988.1	0.00245913
ENSG00000270292.1	0.00245717
ENSG00000108829.9	0.00245582
ENSG00000198890.7	0.00245548
ENSG00000167653.4	0.0024542
ENSG00000275997.1	0.00245285
ENSG00000248632.1	0.00245261
ENSG00000186479.4	0.00245224
ENSG00000260132.1	0.00244739
ENSG00000170234.11	0.00244306
ENSG00000184650.8	0.00244301
ENSG00000101916.11	0.00244273
ENSG00000203740.3	0.00244173
ENSG00000169994.17	0.00243853
ENSG00000164951.14	0.00243339
ENSG00000254502.1	0.00243167
ENSG00000007516.12	0.00242908
ENSG00000169896.15	0.00242896
ENSG00000227356.2	0.00242808
ENSG00000231756.1	0.00242754
ENSG00000279294.1	0.00242501
ENSG00000129757.11	0.00242325
ENSG00000230735.1	0.00242308
ENSG00000095787.20	0.00242219
ENSG00000237065.2	0.00242193
ENSG00000267632.1	0.00242123
ENSG00000115504.13	0.00241949
ENSG00000226358.1	0.00241907
ENSG00000157330.8	0.00241748
ENSG00000261192.1	0.00241697
ENSG00000279322.1	0.00241674
ENSG00000213994.3	0.00241605
ENSG00000279237.1	0.00241534
ENSG00000204556.4	0.00241366
ENSG00000137674.3	0.00241042
ENSG00000250310.1	0.00241021
ENSG00000129226.12	0.00240991
ENSG00000254959.5	0.00240658
ENSG00000172292.13	0.00240494
ENSG00000196357.10	0.00240373
ENSG00000278902.1	0.0024005
ENSG00000253852.1	0.00239788
ENSG00000144895.10	0.00238107
ENSG00000164764.10	0.00237596
ENSG00000269388.1	0.0023736
ENSG00000169515.5	0.00237299
ENSG00000267408.1	0.00237233
ENSG00000204116.10	0.00237043
ENSG00000250687.5	0.00236919
ENSG00000066654.11	0.00236631
ENSG00000141447.15	0.00236107
ENSG00000073921.16	0.00236075
ENSG00000242741.1	0.00235857
ENSG00000253631.1	0.00235619
ENSG00000174899.9	0.00235429
ENSG00000134874.16	0.00235423
ENSG00000128383.11	0.00235301
ENSG00000253708.1	0.00235256
ENSG00000277678.1	0.00235186
ENSG00000179344.15	0.00235168
ENSG00000213661.3	0.00235116
ENSG00000155659.13	0.00235064
ENSG00000254512.1	0.00234973
ENSG00000129204.15	0.00234912
ENSG00000257964.1	0.0023481
ENSG00000233978.1	0.00234573
ENSG00000276678.1	0.00234422
ENSG00000230327.1	0.00234289
ENSG00000233237.5	0.00234166
ENSG00000128322.6	0.00233945
ENSG00000223803.1	0.00233814
ENSG00000253818.1	0.00233796
ENSG00000109079.8	0.00233757
ENSG00000183726.9	0.00233511
ENSG00000181007.8	0.00233444
ENSG00000280023.1	0.00233403
ENSG00000269050.1	0.00233399
ENSG00000171049.8	0.00233344
ENSG00000172673.9	0.00233272
ENSG00000241155.1	0.00233149
ENSG00000230001.1	0.00233051
ENSG00000272789.1	0.00233027
ENSG00000140807.5	0.00233025
ENSG00000219755.1	0.00233019
ENSG00000225259.4	0.00232622
ENSG00000240356.5	0.00232581
ENSG00000273677.1	0.00232557
ENSG00000207117.1	0.00232453
ENSG00000273079.3	0.00232387
ENSG00000268117.1	0.00232158
ENSG00000103494.11	0.00232065
ENSG00000148700.12	0.00231988
ENSG00000213492.2	0.00231986
ENSG00000237285.1	0.0023188
ENSG00000233423.1	0.00231802
ENSG00000267457.1	0.00231639
ENSG00000174032.15	0.00231616
ENSG00000095951.15	0.00231613
ENSG00000201746.1	0.00231383
ENSG00000237061.1	0.00231377
ENSG00000162433.13	0.00231236
ENSG00000226067.5	0.00231207
ENSG00000143322.18	0.00231167
ENSG00000050344.8	0.0023114
ENSG00000173917.10	0.00230787
ENSG00000162222.12	0.00230786
ENSG00000233913.7	0.00230584
ENSG00000276223.1	0.00230532
ENSG00000103248.16	0.00230515
ENSG00000237973.1	0.00230484
ENSG00000280429.1	0.00230465
ENSG00000277631.3	0.00230342
ENSG00000248673.1	0.00230276
ENSG00000261687.1	0.00230151
ENSG00000272486.1	0.00229793
ENSG00000258476.4	0.00229682
ENSG00000261324.2	0.00229537
ENSG00000113249.11	0.00229426
ENSG00000229917.2	0.00229322
ENSG00000101695.7	0.00229289
ENSG00000241735.1	0.00229243
ENSG00000278473.1	0.0022904
ENSG00000270388.1	0.00228982
ENSG00000248514.1	0.00228798
ENSG00000215252.10	0.00228693
ENSG00000124657.1	0.00228565
ENSG00000162994.14	0.00228487
ENSG00000215284.2	0.0022847
ENSG00000224858.5	0.00228243
ENSG00000224331.2	0.00228108
ENSG00000238324.1	0.00228088
ENSG00000163116.8	0.00228034
ENSG00000207294.1	0.00228012
ENSG00000203729.7	0.00227691
ENSG00000182393.2	0.00227631
ENSG00000100109.15	0.00227588
ENSG00000234584.1	0.0022722
ENSG00000134802.16	0.0022719
ENSG00000142330.18	0.00227127
ENSG00000221319.1	0.0022701
ENSG00000274312.1	0.00226949
ENSG00000106785.13	0.00226843
ENSG00000132003.8	0.0022669
ENSG00000247627.2	0.00226667
ENSG00000141446.9	0.0022607
ENSG00000137776.15	0.00225829
ENSG00000227308.2	0.00225814
ENSG00000237757.2	0.00225578
ENSG00000257501.5	0.00225156
ENSG00000210077.1	0.00224323
ENSG00000239198.1	0.0022408
ENSG00000263655.1	0.00224024
ENSG00000068078.16	0.00223998
ENSG00000152592.12	0.00223994
ENSG00000255250.1	0.00223728
ENSG00000259532.1	0.00223671
ENSG00000259094.1	0.00223664
ENSG00000280247.1	0.00223646
ENSG00000271437.1	0.00223588
ENSG00000174028.6	0.00223536
ENSG00000003402.18	0.00223185
ENSG00000260908.1	0.00223127
ENSG00000280981.1	0.0022285
ENSG00000279573.1	0.00222834
ENSG00000179073.6	0.00222817
ENSG00000254577.1	0.00222642
ENSG00000222389.1	0.00222612
ENSG00000229092.2	0.00222387
ENSG00000262481.4	0.00222159
ENSG00000234073.1	0.00222086
ENSG00000258044.1	0.00221918
ENSG00000226862.1	0.00221762
ENSG00000027001.8	0.00221504
ENSG00000227176.1	0.0022145
ENSG00000232987.1	0.00221436
ENSG00000265287.2	0.00221377
ENSG00000214013.8	0.00221314
ENSG00000271404.1	0.00221238
ENSG00000280667.1	0.00220779
ENSG00000113593.10	0.00220717
ENSG00000227815.2	0.00220631
ENSG00000169288.16	0.00220608
ENSG00000229048.5	0.00220598
ENSG00000169224.11	0.00220498
ENSG00000274001.1	0.00220425
ENSG00000107897.17	0.00220319
ENSG00000224971.1	0.00220246
ENSG00000132481.5	0.00220246
ENSG00000230170.1	0.0022
ENSG00000206634.1	0.00219998
ENSG00000074317.9	0.00219909
ENSG00000250271.1	0.00219714
ENSG00000230370.1	0.00219649
ENSG00000241749.4	0.00219474
ENSG00000181577.14	0.00219197
ENSG00000266553.2	0.00219187
ENSG00000255073.7	0.00218949
ENSG00000274898.1	0.00218452
ENSG00000114113.5	0.00218061
ENSG00000156920.9	0.00217979
ENSG00000251916.1	0.00217758
ENSG00000165181.15	0.00217581
ENSG00000089682.15	0.00217468
ENSG00000265252.1	0.00217295
ENSG00000233902.1	0.00217194
ENSG00000279314.1	0.00217075
ENSG00000229782.1	0.00216721
ENSG00000240891.5	0.00216575
ENSG00000214517.7	0.00216513
ENSG00000226702.1	0.00216419
ENSG00000113211.5	0.00216344
ENSG00000158691.13	0.00216256
ENSG00000280113.1	0.00216081
ENSG00000258944.1	0.0021603
ENSG00000224430.2	0.00215961
ENSG00000239622.1	0.00215586
ENSG00000258691.1	0.00215247
ENSG00000198586.12	0.00214984
ENSG00000132821.10	0.00214932
ENSG00000187554.10	0.00214906
ENSG00000259780.3	0.00214717
ENSG00000160445.9	0.00214615
ENSG00000161849.3	0.0021455
ENSG00000213641.4	0.0021437
ENSG00000235272.1	0.00214062
ENSG00000225434.2	0.00214046
ENSG00000274225.1	0.00214016
ENSG00000165120.3	0.00213937
ENSG00000272555.1	0.00213803
ENSG00000241832.1	0.00213771
ENSG00000234466.1	0.00213756
ENSG00000198526.7	0.00213587
ENSG00000100522.7	0.00213423
ENSG00000264825.1	0.00213347
ENSG00000268388.4	0.00213169
ENSG00000010818.7	0.00213126
ENSG00000180138.7	0.00213055
ENSG00000244267.1	0.00213036
ENSG00000127526.12	0.00212845
ENSG00000248461.1	0.00212758
ENSG00000143105.6	0.00212722
ENSG00000256100.1	0.00212655
ENSG00000207991.1	0.00212641
ENSG00000164039.13	0.00212454
ENSG00000130311.9	0.00212446
ENSG00000137947.10	0.00212308
ENSG00000253209.1	0.00212136
ENSG00000259498.1	0.00212054
ENSG00000270318.1	0.00212028
ENSG00000270531.1	0.00212026
ENSG00000185681.11	0.00212012
ENSG00000227598.1	0.0021197
ENSG00000216921.6	0.00211907
ENSG00000211676.2	0.00211891
ENSG00000180083.9	0.00211878
ENSG00000129521.12	0.00211788
ENSG00000133657.13	0.00211566
ENSG00000253893.2	0.00211513
ENSG00000031691.6	0.00211445
ENSG00000102362.14	0.00211406
ENSG00000150681.8	0.00211326
ENSG00000152749.7	0.00211294
ENSG00000163516.12	0.00211292
ENSG00000238227.6	0.00211285
ENSG00000275740.1	0.00211202
ENSG00000166002.5	0.00211201
ENSG00000230037.1	0.00211156
ENSG00000100226.14	0.00211146
ENSG00000278873.1	0.00211051
ENSG00000239353.1	0.0021099
ENSG00000270919.1	0.00210786
ENSG00000229854.1	0.00210705
ENSG00000251442.4	0.00210644
ENSG00000258917.1	0.00210628
ENSG00000233565.1	0.00210596
ENSG00000217004.1	0.00210584
ENSG00000268707.1	0.00210379
ENSG00000250473.1	0.00210343
ENSG00000167741.9	0.00210338
ENSG00000254064.1	0.00210259
ENSG00000163734.4	0.00210211
ENSG00000252929.1	0.00209875
ENSG00000213383.2	0.00209845
ENSG00000231069.1	0.00209834
ENSG00000100196.9	0.00209819
ENSG00000174953.12	0.00209574
ENSG00000277245.1	0.00209476
ENSG00000105402.6	0.00209463
ENSG00000175084.10	0.00209399
ENSG00000200041.1	0.00209359
ENSG00000248871.1	0.00209313
ENSG00000267005.1	0.00209274
ENSG00000257307.1	0.00209151
ENSG00000231739.2	0.00209142
ENSG00000259589.2	0.00209104
ENSG00000231023.5	0.00209101
ENSG00000260253.1	0.0020907
ENSG00000120217.12	0.0020905
ENSG00000271716.1	0.00208923
ENSG00000166266.12	0.00208768
ENSG00000251634.2	0.00208729
ENSG00000203685.8	0.00208651
ENSG00000272855.1	0.00208517
ENSG00000243849.1	0.00208422
ENSG00000259318.1	0.00208301
ENSG00000068724.14	0.00208257
ENSG00000168329.12	0.00208217
ENSG00000141959.15	0.00208214
ENSG00000198624.11	0.00208213
ENSG00000150656.13	0.00208197
ENSG00000259215.1	0.00208168
ENSG00000277450.1	0.00208164
ENSG00000230273.1	0.00208035
ENSG00000248475.4	0.00207465
ENSG00000164106.6	0.00207442
ENSG00000078328.18	0.0020728
ENSG00000144130.10	0.00207222
ENSG00000231709.1	0.00207108
ENSG00000223621.1	0.00207039
ENSG00000267273.1	0.00207007
ENSG00000243730.2	0.00206953
ENSG00000187105.7	0.00206743
ENSG00000173811.9	0.0020665
ENSG00000213113.3	0.00206599
ENSG00000225536.2	0.00206341
ENSG00000213104.3	0.00206073
ENSG00000164989.14	0.0020602
ENSG00000099985.3	0.0020601
ENSG00000215456.5	0.00205812
ENSG00000231130.1	0.00205757
ENSG00000214178.3	0.00205665
ENSG00000135914.5	0.00205552
ENSG00000144644.13	0.00205543
ENSG00000269228.1	0.00205506
ENSG00000214184.3	0.00205383
ENSG00000213876.4	0.00205246
ENSG00000234638.1	0.0020473
ENSG00000100036.12	0.00204729
ENSG00000215326.3	0.00204575
ENSG00000130402.10	0.00204567
ENSG00000177700.5	0.00204386
ENSG00000171067.9	0.0020435
ENSG00000237798.1	0.00204348
ENSG00000213657.3	0.00204246
ENSG00000252542.1	0.00204012
ENSG00000163710.6	0.00203994
ENSG00000258300.2	0.00203915
ENSG00000168014.15	0.00203798
ENSG00000211973.2	0.00203446
ENSG00000279977.1	0.00203366
ENSG00000236846.1	0.00203187
ENSG00000253998.3	0.0020289
ENSG00000228955.2	0.00202545
ENSG00000108691.8	0.00202528
ENSG00000244585.1	0.00202528
ENSG00000259531.2	0.00202527
ENSG00000159110.18	0.00202508
ENSG00000278725.1	0.00202447
ENSG00000227711.2	0.00202444
ENSG00000236024.1	0.0020241
ENSG00000265739.1	0.00202398
ENSG00000132874.12	0.00202361
ENSG00000181359.5	0.00202344
ENSG00000101134.10	0.00202257
ENSG00000274280.1	0.00202108
ENSG00000161955.15	0.00202001
ENSG00000227193.2	0.00201977
ENSG00000280693.1	0.00201972
ENSG00000270647.4	0.00201903
ENSG00000267361.1	0.00201898
ENSG00000118990.5	0.00201877
ENSG00000229862.4	0.00201795
ENSG00000253273.2	0.00201641
ENSG00000268278.1	0.00201553
ENSG00000270252.1	0.00201511
ENSG00000153157.11	0.00201507
ENSG00000223987.1	0.00201482
ENSG00000235236.1	0.00201431
ENSG00000231983.1	0.00201315
ENSG00000213778.2	0.00201302
ENSG00000263501.1	0.00201301
ENSG00000196800.5	0.00201286
ENSG00000266714.5	0.0020127
ENSG00000231013.1	0.00201186
ENSG00000270474.1	0.00201109
ENSG00000247011.2	0.00201032
ENSG00000264083.1	0.0020099
ENSG00000223962.1	0.00200876
ENSG00000258730.1	0.00200816
ENSG00000240476.1	0.00200743
ENSG00000229118.1	0.0020053
ENSG00000147684.6	0.00200286
ENSG00000168916.14	0.00200234
ENSG00000185022.10	0.00200197
ENSG00000125831.8	0.00199955
ENSG00000253882.5	0.00199899
ENSG00000168228.13	0.00199887
ENSG00000067601.7	0.0019981
ENSG00000171532.4	0.00199737
ENSG00000129455.14	0.0019973
ENSG00000259473.1	0.00199669
ENSG00000260604.2	0.00199581
ENSG00000128346.9	0.00199315
ENSG00000207491.1	0.00199279
ENSG00000254387.1	0.00199152
ENSG00000214748.2	0.00198769
ENSG00000205869.2	0.0019875
ENSG00000141510.14	0.00198727
ENSG00000237679.2	0.00198712
ENSG00000222808.1	0.00198671
ENSG00000274949.1	0.00198519
ENSG00000075073.13	0.00198319
ENSG00000242353.1	0.0019813
ENSG00000229769.2	0.00198033
ENSG00000267287.1	0.00197909
ENSG00000205929.8	0.00197613
ENSG00000116260.15	0.00197516
ENSG00000252334.1	0.00197513
ENSG00000006125.15	0.00197476
ENSG00000236305.1	0.00197341
ENSG00000248712.6	0.00197278
ENSG00000281325.1	0.00197159
ENSG00000182253.13	0.00196845
ENSG00000249806.1	0.00196823
ENSG00000100644.15	0.00196758
ENSG00000250174.4	0.00196686
ENSG00000167977.7	0.00196661
ENSG00000221634.1	0.0019641
ENSG00000204706.13	0.00196337
ENSG00000272087.1	0.0019631
ENSG00000005436.12	0.00196217
ENSG00000261455.1	0.00196175
ENSG00000216854.2	0.00195937
ENSG00000279394.1	0.0019586
ENSG00000275475.1	0.00195795
ENSG00000183665.5	0.00195778
ENSG00000251503.6	0.00195692
ENSG00000281634.1	0.00195687
ENSG00000223609.6	0.00195596
ENSG00000069020.17	0.00195176
ENSG00000228512.2	0.00195167
ENSG00000223549.1	0.00194933
ENSG00000261616.1	0.00194893
ENSG00000232491.1	0.00194683
ENSG00000267096.1	0.00194649
ENSG00000242583.1	0.00194627
ENSG00000227432.1	0.00194569
ENSG00000175575.11	0.00194342
ENSG00000236325.1	0.00194145
ENSG00000241473.1	0.00194021
ENSG00000276751.1	0.00193607
ENSG00000280264.1	0.00193572
ENSG00000197794.2	0.001933
ENSG00000240207.5	0.00193295
ENSG00000253752.1	0.00193275
ENSG00000105352.9	0.00193251
ENSG00000267882.2	0.00193173
ENSG00000270723.1	0.00193151
ENSG00000267526.1	0.00193111
ENSG00000279306.1	0.00193034
ENSG00000214925.3	0.00192881
ENSG00000239614.1	0.00192824
ENSG00000267898.1	0.00192725
ENSG00000236262.1	0.00192693
ENSG00000188938.14	0.00192656
ENSG00000174943.8	0.00192527
ENSG00000095637.19	0.00192484
ENSG00000258053.1	0.00192425
ENSG00000187621.13	0.00192416
ENSG00000085831.14	0.00192384
ENSG00000231298.5	0.00192366
ENSG00000275894.1	0.00192248
ENSG00000278783.1	0.0019224
ENSG00000257341.4	0.00192063
ENSG00000270168.1	0.0019204
ENSG00000176177.9	0.00191941
ENSG00000121335.11	0.00191932
ENSG00000250116.2	0.00191884
ENSG00000237169.1	0.00191835
ENSG00000260526.1	0.00191725
ENSG00000152061.20	0.00191679
ENSG00000259450.1	0.00191536
ENSG00000166477.11	0.00191453
ENSG00000239120.1	0.00191388
ENSG00000162594.13	0.00191296
ENSG00000213964.3	0.00191276
ENSG00000102078.14	0.00191083
ENSG00000236468.1	0.00190998
ENSG00000170881.4	0.00190921
ENSG00000255035.2	0.00190828
ENSG00000160951.3	0.00190753
ENSG00000131725.12	0.00190723
ENSG00000281419.1	0.0019072
ENSG00000257987.4	0.00190545
ENSG00000116191.16	0.00190479
ENSG00000204566.6	0.00190454
ENSG00000148985.18	0.00190337
ENSG00000256723.1	0.00190257
ENSG00000233868.1	0.00190244
ENSG00000166523.6	0.00190208
ENSG00000228741.2	0.00190155
ENSG00000184545.9	0.00190109
ENSG00000272070.1	0.00190062
ENSG00000240373.1	0.00189988
ENSG00000136159.3	0.00189848
ENSG00000164983.7	0.00189827
ENSG00000275342.3	0.00189745
ENSG00000183239.5	0.00189725
ENSG00000275027.1	0.00189551
ENSG00000225226.1	0.00189458
ENSG00000238195.1	0.00189392
ENSG00000233427.1	0.00189383
ENSG00000163346.15	0.0018927
ENSG00000128165.8	0.00189073
ENSG00000196636.7	0.00188876
ENSG00000228714.2	0.00188772
ENSG00000137460.7	0.00188751
ENSG00000221100.1	0.00188711
ENSG00000216937.10	0.00188565
ENSG00000188095.4	0.00188396
ENSG00000268174.1	0.00188386
ENSG00000280012.1	0.00188074
ENSG00000254743.1	0.0018806
ENSG00000165006.12	0.00188046
ENSG00000091664.7	0.00187831
ENSG00000171855.6	0.00187808
ENSG00000172538.6	0.00187656
ENSG00000261145.1	0.00187563
ENSG00000211657.3	0.00187072
ENSG00000162819.10	0.0018693
ENSG00000279219.1	0.00186906
ENSG00000224238.2	0.00186797
ENSG00000125207.6	0.00186787
ENSG00000204147.8	0.00186761
ENSG00000248493.1	0.00186455
ENSG00000120318.14	0.0018605
ENSG00000123358.18	0.00185941
ENSG00000139921.11	0.00185934
ENSG00000169067.3	0.00185573
ENSG00000268849.4	0.00185561
ENSG00000204524.6	0.00185481
ENSG00000224397.4	0.0018539
ENSG00000173267.12	0.00185219
ENSG00000211648.2	0.00184497
ENSG00000203585.3	0.00184388
ENSG00000257616.1	0.00184358
ENSG00000235949.1	0.00184315
ENSG00000163295.4	0.00184248
ENSG00000266555.1	0.00184207
ENSG00000258034.1	0.00184059
ENSG00000251072.2	0.00184027
ENSG00000133392.15	0.0018401
ENSG00000269387.1	0.00183994
ENSG00000005700.13	0.00183954
ENSG00000201998.1	0.00183862
ENSG00000253234.1	0.00183845
ENSG00000109689.13	0.00183775
ENSG00000254447.1	0.00183728
ENSG00000247925.2	0.00183705
ENSG00000239617.1	0.00183589
ENSG00000197046.10	0.00183588
ENSG00000281439.1	0.00183584
ENSG00000280361.1	0.00183567
ENSG00000232110.6	0.00183509
ENSG00000274560.1	0.00183455
ENSG00000171101.12	0.00183356
ENSG00000254704.3	0.00183212
ENSG00000243663.1	0.00183167
ENSG00000254008.1	0.0018314
ENSG00000105205.6	0.00183046
ENSG00000080007.7	0.00183026
ENSG00000105550.7	0.00182986
ENSG00000235213.1	0.00182828
ENSG00000260641.1	0.00182714
ENSG00000253915.1	0.00182707
ENSG00000103460.15	0.00182654
ENSG00000226469.1	0.00182528
ENSG00000178115.11	0.00182516
ENSG00000223724.1	0.0018237
ENSG00000253961.1	0.00182349
ENSG00000280323.1	0.00182177
ENSG00000121316.9	0.0018212
ENSG00000139687.12	0.0018192
ENSG00000147896.3	0.00181851
ENSG00000156973.12	0.00181836
ENSG00000266932.1	0.00181815
ENSG00000281008.1	0.00181678
ENSG00000203722.6	0.00181554
ENSG00000196166.3	0.00181531
ENSG00000231128.4	0.00181294
ENSG00000232480.1	0.00181294
ENSG00000135083.13	0.00181245
ENSG00000137757.9	0.00181242
ENSG00000186448.13	0.0018122
ENSG00000200397.1	0.00181199
ENSG00000112494.8	0.00181021
ENSG00000164024.10	0.00180996
ENSG00000070540.11	0.00180938
ENSG00000186334.8	0.00180899
ENSG00000211455.6	0.00180859
ENSG00000119457.7	0.00180851
ENSG00000244086.1	0.00180829
ENSG00000106031.7	0.0018081
ENSG00000228386.2	0.00180762
ENSG00000150459.11	0.00180746
ENSG00000057019.14	0.00180742
ENSG00000135702.13	0.00180732
ENSG00000213901.9	0.00180659
ENSG00000100938.16	0.00180636
ENSG00000253763.1	0.00180542
ENSG00000181856.13	0.00180517
ENSG00000165660.7	0.00180491
ENSG00000204740.8	0.00180491
ENSG00000226005.3	0.00180456
ENSG00000224887.1	0.00180365
ENSG00000171401.13	0.00180264
ENSG00000243321.3	0.00180126
ENSG00000146197.8	0.00180016
ENSG00000251185.1	0.00180005
ENSG00000112053.12	0.00179986
ENSG00000200059.1	0.00179909
ENSG00000095970.15	0.00179808
ENSG00000213078.3	0.00179731
ENSG00000243766.6	0.00179659
ENSG00000240766.1	0.00179495
ENSG00000101782.13	0.00179485
ENSG00000148841.14	0.00179449
ENSG00000242083.2	0.0017927
ENSG00000241103.1	0.00179249
ENSG00000155868.7	0.00178866
ENSG00000271820.1	0.00178712
ENSG00000145390.10	0.00178707
ENSG00000178462.10	0.00178601
ENSG00000121989.13	0.00178581
ENSG00000249092.1	0.00178579
ENSG00000260452.1	0.00178509
ENSG00000004799.7	0.00178282
ENSG00000259544.1	0.00178232
ENSG00000231245.2	0.00178169
ENSG00000211688.1	0.00178103
ENSG00000204021.3	0.00178023
ENSG00000186919.11	0.00177944
ENSG00000105383.13	0.00177895
ENSG00000136698.7	0.0017782
ENSG00000227131.1	0.00177761
ENSG00000226781.1	0.00177595
ENSG00000160161.8	0.00177521
ENSG00000248485.1	0.00177384
ENSG00000224903.1	0.00177274
ENSG00000235192.1	0.00177165
ENSG00000230928.1	0.00177155
ENSG00000279670.1	0.00177055
ENSG00000254104.2	0.00176788
ENSG00000110696.8	0.00176613
ENSG00000233766.6	0.00176538
ENSG00000203489.3	0.00176506
ENSG00000164707.14	0.00176355
ENSG00000177380.12	0.00176289
ENSG00000246250.2	0.00176159
ENSG00000260348.1	0.00176158
ENSG00000229604.2	0.00176137
ENSG00000104290.9	0.00176059
ENSG00000112118.16	0.00176054
ENSG00000231956.1	0.00176053
ENSG00000255663.1	0.00175996
ENSG00000170165.5	0.00175927
ENSG00000228347.1	0.00175867
ENSG00000221269.1	0.00175861
ENSG00000198211.8	0.00175825
ENSG00000278588.1	0.00175745
ENSG00000214787.7	0.00175737
ENSG00000265178.1	0.00175699
ENSG00000234185.2	0.00175647
ENSG00000214584.3	0.00175623
ENSG00000228689.6	0.00175555
ENSG00000267786.1	0.00175523
ENSG00000231393.1	0.00175407
ENSG00000114115.8	0.00175392
ENSG00000175164.12	0.001753
ENSG00000224236.3	0.00175254
ENSG00000185988.10	0.00175251
ENSG00000267131.1	0.00175196
ENSG00000231507.1	0.00175194
ENSG00000149534.7	0.00175194
ENSG00000147676.12	0.00175167
ENSG00000243063.1	0.00175165
ENSG00000120094.6	0.00175156
ENSG00000280036.1	0.00175145
ENSG00000138439.11	0.00175139
ENSG00000250066.1	0.00175034
ENSG00000263105.1	0.00175034
ENSG00000269955.2	0.00175015
ENSG00000253274.1	0.00174943
ENSG00000224680.4	0.00174924
ENSG00000279024.1	0.00174918
ENSG00000220412.1	0.00174894
ENSG00000204248.9	0.00174828
ENSG00000240375.1	0.0017482
ENSG00000265460.5	0.00174736
ENSG00000145736.13	0.00174624
ENSG00000257752.1	0.001746
ENSG00000214760.2	0.001746
ENSG00000147687.15	0.00174572
[truncated: 77,793 more rows]

## Sheet: Table2
Patient		Chemotherapy			Surgery date		Chemotherapy				CA-125		Drug	OBSERVED	PREDICTED	PREDICTED	PREDICTED	PREDICTED	PREDICTED	PREDICTED	PREDICTED	PREDICTED
		Date given	CA-125-date	CA-125-date		CA-125-date	Date given	CA-125-date	CA-125-date	CA-125-date	normal range			RESPONSE	Carboplatin	Paclitaxel	Cisplatin	Gemcitabine	Docetaxel	Doxorubicin	Gefitinib	Topotecn
229		NA			2003-04-21	2017-06-06	2017-05-20	2017-06-06	2017-07-26	2017-08-29			Carbo&GEM
CA-125						704		192	11	11				R (TP)	NR (FN)	NR	R	R (TP)	R	NR	R	NR
242		NA			2003-05-30	2017-06-23	2017-06-13	2017-06-23	2017-08-04	2017-10-20			Carbo&Taxol
CA-125						880		625	28	16				R (TP)	R (TP)	NR (FN)	NR	NR	R	R	R	NR
272		2003-06-06	2017-06-16	2017-07-08	2003-09-06	2017-09-09	NA	2017-10-13	2017-10-22	2017-11-03			Carbo&Taxol
CA-125			228	116		172		67	59	59				NR (FP)	NR (TN)	R (FP)	NR	R	R	NR	NR	NR
286		2003-05-01	2003-05-10		2017-11-18	2004-05-19	NA	2017-07-29	2017-09-14				Carbo&Taxol
CA-125			286			40		83	157					NR (TN)	NR (TN)	NR (TN)	NR	NR	NR	R	R	NR
317		NA			2004-04-08	2017-04-22	2017-04-27	2017-05-06	2017-06-16	2017-07-07			Carbo&Taxol
CA-125						59		22	6	14				R (TP)	R (TP)	R (TP)	R	R	NR	R	NR	NR
336		NA			2004-07-16	2017-08-05	2017-08-13	2017-08-20	2017-08-27	2017-09-17			Carbo&Taxol
CA-125						65		21	14	12				R (TP)	R (TP)	R (TP)	R	R	R	NR	NR	NR
367		NA			2004-11-09	2017-11-19	2017-11-22	2017-12-01	2017-12-23	2017-02-09			Carbo&Taxol
CA-125						21		11	4	6				R (TP)	R (TP)	R (TP)	NR	R	NR	NR	NR	NR
413		NA			2005-04-12	2017-04-22	2017-04-25	2017-05-04	2017-06-15	2017-07-11			Carbo&Taxol
CA-125						195		52	5	5				R (TP)	R (TP)	R (TP)	NR	R	R	R	NR	NR
489		NA			2005-10-18	2017-10-27	2017-11-09	2006-12-06	2017-01-16	2017-02-17			Carbo&Taxol
CA-125						322		190	19	9				R (TP)	R (TP)	R (TP)	NR	NR	NR	NR	NR	R
528		NA			2006-01-24	2017-02-23	2017-03-01	2017-04-03	2017-05-05	2017-07-10			Carbo&Taxol
CA-125						126		53	40	21				R (TP)	R (TP)	R (TP)	NR	NR	R	NR	NR	NR
542		NA			2006-02-14	2017-04-12	2017-04-20	2017-06-02	2017-07-13	2017-08-10			Carbo&Taxol
CA-125						108		52	12	11				R (TP)	R (TP)	R (TP)	NR	R	NR	NR	NR	NR
545		2006-12-21	2007-01-09	2017-01-23	2007-02-21	2007-03-07	NA	2017-04-27	2017-05-22				Carbo&Taxol
CA-125			1257	1284		393		216	201					NR (TN)	NR (TN)	NR (TN)	NR	R	R	NR	NR	R
588		NA			2006-05-23	2017-06-06	2017-06-08	2017-07-10	2017-08-21	2017-09-11			Carbo&Taxol
CA-125						69		4	3	4				R (TP)	R (TP)	NR (FN)	R	R	R	NR	NR	R
617		NA			2006-08-15	2017-08-24	2017-09-11	2017-09-20	2017-10-18	2017-11-01			Carbo&Taxol
CA-125						52		23	13	11				R (TP)	R (TP)	R (TP)	NR	R	NR	NR	NR	NR
620		NA			2006-09-16	2017-10-05	2017-11-01	2017-12-01	2007-01-12	2017-02-02			Carbo&Taxol
Ca-125						135		13	5	5				R (TP)	R (TP)	R (TP)	NR	R	NR	NR	NR	NR
813		2007-12-14	2008-01-02	2017-02-04	2017-02-26	2017-03-26	NA	2017-04-18	2017-05-09		<35		Carbo/Cis/Taxol
CA-125			546	19		26		19	12					R (TP)	NR (FN)	R (TP)	R (TP)	NR	NR	NR	NR	NR
992		NA			2009-06-09		2017-06-20	2017-07-09	2017-07-22	2017-08-12	<35		Topotecan
CA-125						6461		6461	11568	10604					R	NR	NR	R	NR	NR	NR	NR (TN)
1012		NA			2009-07-28	2017-10-09	2017-10-12	2017-11-05	2017-12-10	2017-01-16	<21		Carbo & doxetaxel
CA-125						53		37	26	29				NR (FP)	NR (TN)	NR	R	R	R (FP)	R	NR	NR
1122		NA			2010-09-23	2017-09-30	2017-10-18	2017-11-05	2011-02-02	2017-05-26	<21		Carbo & Taxol
CA-125						540		40	8	9				R (TP)	NR (FN)	R (TP)	NR	R	NR	NR	NR	NR
1129		NA			2010-11-16	2017-12-08	2017-12-14	2011-02-21	2017-04-04		<35		Docorubicin
CA-125						64		40	30					R (TP)	NR	R	R	R	NR	R (TP)	NR	NR
1145		2011-02-09	2017-03-16		2011-04-07	2017-05-03	NA	2017-05-24	2017-06-17		<35		Carbo & Taxol
CA-125			4131			212		225	293					NR (FP)	R (FP)	NR (TN)	NR	NR	NR	NR	NR	R
BJ1		NA			2015-04-17		2015-05-08	2017-05-27	2017-06-17	2017-07-08	<21		Carbo & Taxol
CA-125								85	19	11				R (FN)	NR (FN)	NR (FN)	R	R	NR	NR	NR	NR
BJ4		2017-04-10	2017-05-22	2017-07-17	2015-07-24	2017-08-15	NA	2017-09-19	2017-09-25	2017-10-15			Carbo&Taxol
CA-125			767	50		34		18	16	15	<21			R (TP)	NR (FN)	R (TP)	R	R	R	R	NR	NR
															13	13	9	17	10	7	3	4
														overall: Acc= 87%, Sens=100%, Sp=50%
														carbo: Acc=68%, Sens=69%,Sp=67%
														Pax: Acc= 79%, Sens=80%, Sp=75%
